# Supplementary material for: NanoDeNovo: De Novo Design of Anti-Poliovirus I Sabin Strain Nanobodies by Semi-Automated Computational Pipeline
Source: Int J Mol Sci. 2025 Sep 23;26(19):9262. doi: 10.3390/ijms26199262 (PMC12524548; doi:10.3390/ijms26199262)
Supplement: Supplementary file 1 [file ijms-26-09262-s001.zip]

Archive with 1 entries (1 files):
- ijms-3828781-supplementary.pdf
